# Supplementary material for: Albumin Is a Component of the Esterase Status of Human Blood Plasma
Source: Int J Mol Sci. 2023 Jun 20;24(12):10383. doi: 10.3390/ijms241210383 (PMC10299176; doi:10.3390/ijms241210383)
Supplement: Supplementary file 1 [file ijms-24-10383-s001.zip]

Archive with 1 entries (1 files):
- ijms-2280941-SI.pdf
